# Supplementary material for: Red Rice Bran Extract Alleviates High-Fat Diet-Induced Non-Alcoholic Fatty Liver Disease and Dyslipidemia in Mice
Source: Nutrients. 2023 Jan 3;15(1):246. doi: 10.3390/nu15010246 (PMC9824566; doi:10.3390/nu15010246)
Supplement: Supplementary file 1 [file nutrients-15-00246-s001.zip]

Archive with 1 entries (1 files):
- nutrients-2137323-supplementary.pdf
